# Supplementary material for: The impact of sonication cultures when the diagnosis of prosthetic joint infection is inconclusive
Source: PLoS One. 2021 Jul 13;16(7):e0252322. doi: 10.1371/journal.pone.0252322 (PMC8277053; doi:10.1371/journal.pone.0252322)
Supplement: S1 Dataset — Direct and indirect participant identifiers have been withdrawn from the dataset according to the instructions on preparing raw clinical data for publication provided by PLOS. (XLSX) [file pone.0252322.s005.xlsx]

## Sheet: Arthroplasty
patient code	diabetes mellitus	rheumatoid arthritis	corticosteroids	smoking	preoperative diagnosis	previous revision surgery	arthroplasty	local	laterality	Clinical criterion	ICM 2018	MSIS	IDSA	EBJIS 2021	infection classification	pain	Prosthesis dislocation	Purulent secretion around prosthesis	redness	wound drainage	cutaneous necrosis	sinus tract	fever	septic shock	leucocyte count (cells/mm3)	polymorphonuclear (cells/mm3)	c-reactive protein (mg/dL)	erithrosedimentation rate	antibiotic prior surgery	intraoperative histology	first surgery	TISSUE SAMPLES	No Positive samples	Polymicrobial	microorganism1	microorganism2	microorganism3	≠cultures	SONICATION FLUID CULTURE	Polymicrobial	microorganism1	microorganism2	microorganism3	synovial fluid puncture
SS02	2	2	2	2	3	1	1	1	2	1	3	2	2	1	1	1	1	2	1	2	2	2	2	2			1.2	14	1	1	3	10	0	99	0	0	0	3	1	99	0	0	0	99
SS04	2	2	2	1	3	2	2	1	1	1	1	1	1	1	2	1	2	1	2	2	2	2	2	2			8.5	34	2	1	3	5	2	2	11	0	0	3	1	2	11	0	0	99
SS10	2	1	2	2	3	2	1	1	2	1	1	1	1	1	3	1	2	1	1	2	2	2	2	2	11460	9040	7.2	45	2	1	3	20	15	2	11	0	0	3	1	2	11	0	0	99
SS22	1	2	2	2	1	1	2	2	2	1	1	1	1	1	1	1	2	1	1	2	2	2	2	2			15.0	67	2	1	4	7	7	1	2	17	0	3	1	1	2	17	0	99
SS35	2	1	2	2	3	2	2	1	1	1	1	1	1	1	3	1	1	1	2	2	2	2	2	2			6.3	80	2	1	3	16	16	2	2	0	0	3	1	2	2	0	0	99
SS43	1	2	2	2	3	2	2	1	1	2	3	3	2	3	1	1	2	2	2	2	2	2	2	2			5.2	22	2	2	3	8	0	99	0	0	0	3	1	99	0	0	0	99
SS46	2	2	2	1	3	2	2	1	2	2	3	3	2	3	3	1	2	2	2	2	2	2	2	2			1.0	23	2	2	3	11	0	99	0	0	0	3	1	99	0	0	0	99
SS52	2	2	2	2	1	1	3	1	2	1	1	1	1	1	3	1	2	1	1	1	2	2	2	2			7.9	55	2	1	3	6	6	1	2	6	0	1	1	2	2	0	0	99
SS53	2	2	2	1	3	2	1	1	2	1	1	3	1	1	3	1	2	1	2	2	2	2	2	2			4.3	50	2	1	3	8	0	99	0	0	0	2	1	1	2	6	0	99
SS55	1	1	1	2	1	1	2	1	2	1	1	1	1	1	3	1	1	1	2	2	2	1	2	2	6940	5440	1.73	25	2	1	3	29	10	2	11	0	0	3	1	2	11	0	0	99
SS56	1	2	2	1	3	2	2	1	1	1	1	1	1	1	3	1	2	1	2	2	2	2	2	2			8.7	33	2	1	3	15	13	2	2	0	0	3	1	2	2	0	0	99
SS64	2	2	2	1	3	2	2	1	2	1	1	1	1	1	3	1	2	1	2	2	2	2	2	2			9.3		2	1	3	18	17	2	1	0	0	1	1	1	1	29	0	99
SS71	2	2	2	2	3	2	3	1	2	2	3	3	2	3	1	1	2	2	2	2	2	2	2	2			2.1	32	2	2	3	5	1	2	2	0	0	2	1	99	0	0	0	99
SS84	2	2	2	2	3	2	3	1	1	2	3	3	2	3	3	1	2	2	2	2	2	2	2	2			0.8		2	2	3	12	0	99	0	0	0	3	1	99	0	0	0	99
SS87	2	2	2	2	3	2	3	1	2	2	3	3	2	3	3	1	2	2	2	2	2	2	2	2			2.1	32	2	2	99	6	0	99	0	0	0	3	1	99	0	0	0	99
SS89	1	2	2	2	1	2	3	2	1	1	1	1	1	1	2	1	2	1	1	1	2	1	1	2			9.5	67	2	1	4	4	3	1	25	6	0	1	1	2	25	0	0	99
SS90	2	2	2	2	1	2	99	2	2	2	3	3	2	3	3	1	2	2	2	2	2	2	2	2			0.94		2	0	7	2	0	99	0	0	0	3	1	99	0	0	0	99
SS95	1	2	2	2	3	2	3	2	2	1	2	3	2	1	2	1	2	2	2	2	2	2	2	2			2.0		1	1	4	6	0	99	0	0	0	2	1	2	2	0	0	99
SS101	2	2	2	2	8	2	3	1	2	1	1	3	1	1	1	1	2	1	1	2	2	2	2	2			10.5	85	2	1	3	19	0	99	0	0	0	2	1	2	17	0	0	99
SS107	2	2	2	2	3	2	3	2	1	2	3	3	2	3	3	1	2	2	2	2	2	2	2	2			4.3	22	2	2	3	5	0	99	0	0	0	3	1	99	0	0	0	99
SS114	2	2	2	2	3	2	3	1	2	2	3	3	2	3	3	1	2	2	2	2	2	2	2	2			0.9	12	2	2	3	7	1	2	2	0	0	2	1	99	0	0	0	99
SS122	2	1	2	1	1	2	3	1	2	2	3	3	2	3	3	1	2	2	2	2	2	2	2	2			2.9		2	2	3	15	0	99	0	0	0	3	1	99	0	0	0	99
SS134	2	2	2	2	3	2	1	1	1	1	1	3	1	1	3	1	1	1	2	2	2	2	2	2			13.0	75	1	1	3	99	0	99	0	0	0	2	1	2	2	0	0	99
SS138	2	2	2	2	3	2	2	1	1	2	3	3	2	3	3	1	2	2	2	2	2	2	2	2			2.1	34	2	2	3	99	0	99	0	0	0	3	1	99	0	0	0	99
SS142	2	2	2	1	3	2	3	1	2	2	3	3	2	3	3	1	2	2	2	2	2	2	2	2					2	2	3	7	0	99	0	0	0	3	1	99	0	0	0	99
SS143	2	2	2	2	2	2	2	1	2	2	3	3	2	3	3	1	2	2	2	2	2	2	2	2			7.0	23	2	2	3	12	0	99	0	0	0	3	1	99	0	0	0	99
SS146	2	2	2	2	3	2	3	2	2	1	1	1	1	1	2	1	2	1	1	2	2	2	2	2			3.2	56	2	1	4	6	6	2	31	0	0	3	1	2	31	0	0	99
SS156	2	2	2	1	3	2	3	1	2	1	1	1	1	1	3	1	2	1	2	2	2	2	2	2			2.1	28		0	99	8	2	2	1	0	0	3	1	2	1	0	0	99
SS159-A	1	1	1	2	3	1	2	1	1	1	2	3	2	1	3	1	2	2	2	2	2	2	2	2			0.5		2	1	3	6	0	99	0	0	0	2	1	2	2	0	0	99
SS160	2	1	1	2	3	2	2	1	2	2	3	3	2	1	3	1	2	2	2	2	2	2	2	2			1.0	15	2	2	3	12	0	99	0	0	0	2	1	2	2	0	0	99
SS164	2	2	2	2	1	2	3	1	1	1	2	2	2	1	3	1	2	2	2	2	2	2	2	2			0.4	22	2	1	3	6	0	99	0	0	0	2	1	2	2	0	0	99
SS175	1	1	2	2	2	2	3	2	2	2	3	3	2	3	2	1	2	2	2	2	2	2	2	2			4.8	35	2	2	3	16	0	99	0	0	0	3	1	99	0	0	0	99
SS178	2	2	2	2	1	2	2	1	2	2	3	2	2	3	3	1	2	2	2	2	2	2	2	2			2.9		2	2	7	2	0	99	0	0	0	3	1	99	0	0	0	99
SS179	1	2	2	1	3	2	2	2	2	1	1	3	1	1	3	1	2	1	1	2	2	2	2	2			6.2	44	2	1	3	4	0	99	0	0	0	2	1	2	6	0	0	99
SS186	2	2	2	2	3	2	3	1	1	2	3	3	2	3	3	1	2	2	2	2	2	2	2	2			0.7	25	2	2	3	12	0	99	0	0	0	3	1	99	0	0	0	99
SS187	2	2	2	2	3	2	2	1	1	2	3	3	2	3	3	1	2	2	2	2	2	2	2	2			3.2		2	2	3	13	0	99	0	0	0	3	1	99	0	0	0	99
SS192	2	2	2	2	3	2	3	1	1	2	1	3	1	1	3	1	2	2	2	2	2	2	2	2			4.6	32	2	2	3	13	1	2	2	0	0	3	1	2	2	0	0	99
SS195	1	2	2	2	3	2	3	2	1	1	2	3	2	1	2	1	2	2	1	2	2	2	2	2			2.3	26	1	1	4	5	0	99	0	0	0	2	1	2	2	0	0	99
SS196	2	2	2	1	1	1	2	2	1	1	1	1	1	1	1	1	2	1	1	1	1	1	1	2			25.0	103	1	1	4	3	0	99	0	0	0	2	1	2	2	0	0	99
SS197	1	2	2	2	3	1	2	1	2	1	1	1	1	1	2	1	2	1	1	2	2	1	2	2			15.3	89	2	1	4	9	9	1	19	2	0	1	1	1	14	19	0	99
SS201	2	2	2	2	7	1	1	2	1	1	1	1	1	1	2	1	2	99	1	1	1	1	1	2			21.0	95	2	0	3	6	4	2	9	0	0	2	1	2	2	0	0	99
SS203	1	2	2	2	2	2	2	2	2	1	1	3	1	1	2	1	2	1	2	2	2	2	2	2			13		2	1	4	4	0	99	0	0	0	2	1	1	2	17	0	99
SS204	1	2	2	1	7	1	2	2	2	1	1	3	1	1	3	1	2	1	2	2	2	2	2	2			6	120	2	1	3	4	0	99	0	0	0	2	1	2	21	0	0	99
SS205	2	2	2	2	3	2	2	1	2	1	1	1	1	1	3	1	2	1	2	2	2	2	2	2			5.0	23	2	1	4	15	15	2	1	0	0	3	1	2	1	0	0	99
SS209	2	2	2	1	3	1	2	1	2	2	3	2	2	3	3	1	2	2	2	2	2	2	2	2			3.8	29	2	2	3	10	0	99	0	0	0	3	1	99	0	0	0	99
SS211	2	2	2	2	1	2	2	2	2	2	3	3	2	1	3	1	2	2	2	2	2	2	2	2			4.9	34	2	2	3	10	0	99	0	0	0	2	1	2	2	0	0	99
SS212	2	2	2	2	3	2	2	1	1	2	3	3	2	3	3	1	2	2	2	2	2	2	2	2			3.0	15	2	2	3	12	0	99	0	0	0	3	1	99	0	0	0	99
SS214	2	2	2	2	3	2	1	1	2	2	3	3	2	3	1	1	2	2	2	2	2	2	2	2			6.5	43	2	2	3	6	0	99	0	0	0	3	1	99	0	0	0	99
SS221	2	2	2	2	1	1	1	1	2	1	1	1	1	1	3	1	2	99	1	1	2	2	2	2	8400	6384	3.4	44	2	1	4	7	7	1	1	11	0	3	1	1	1	11	0	99
SS225	2	2	2	2	3	2	3	1	2	2	3	3	2	3	3	1	1	2	2	2	2	2	2	2			0.5		2	0	3	99	0	99	0	0	0	3	1	99	0	0	0	99
SS226	2	2	2	2	7	2	2	1	2	1	2	3	1	1	3	1	2	1	2	2	2	2	2	2			7.0	32	2	2	3	99	0	99	0	0	0	2	1	2	2	0	0	99
SS231	2	2	2	1	3	2	2	1	2	2	3	2	2	3	3	1	1	2	2	2	2	2	2	2			0.4	24	2	2	3	15	0	99	0	0	0	3	1	99	0	0	0	99
SS234	2	2	1	2	8	2	2	1	2	1	3	3	1	3	2	1	2	1	1	2	2	2	2	2			4.7	50	1	0	3	5	0	99	0	0	0	3	1	99	0	0	0	99
SS241	1	2	2	2	3	2	1	2	2	1	1	3	1	1	3	1	2	1	1	2	2	2	2	2			1.8	21	2	1	4	4	0	99	0	0	0	2	1	2	2	0	0	99
SS243	2	2	2	2	1	2	2	1	2	1	1	3	1	1	2	1	2	1	2	2	2	2	2	2			6.7	50	2	1	3	16	1	2	2	0	0	3	1	2	2	0	0	99
SS244	1	2	2	2	3	2	2	2	2	1	1	1	1	1	2	1	2	2	2	2	2	2	2	2			4.1	66	2	1	4	5	3	2	25	0	0	1	1	1	25	26	0	99
SS245	1	2	2	2	3	2	2	1	1	2	3	3	2	3	3	1	2	2	2	2	2	2	2	2			2.0	34	2	2	3	7	0	99	0	0	0	3	1	99	0	0	0	99
SS247	2	2	2	2	3	2	3	2	2	2	3	3	2	3	3	1	2	2	2	2	2	2	2	2			3.8	22	2	2	3	3	0	99	0	0	0	3	1	99	0	0	0	99
SS248	2	2	2	2	2	2	2	1	2	2	3	3	2	3	3	1	2	2	2	2	2	2	2	2			1.4			0	99	12	0	99	0	0	0	3	1	99	0	0	0	99
SS259	1	2	2	1	1	2	99	2	1	1	1	1	1	1	2	1	2	1	2	2	2	1	2	2			4.9	43	2	1	3	5	5	1	1	15	0	1	1	1	11	15	0	99
SS261	2	2	2	2	3	2	2	1	1	1	1	1	1	1	1	1	1	1	2	2	2	2	2	2			8.4	35	2	0	2	9	2	2	2	0	0	2	1	2	12	0	0	99
SS272	1	1	1	2	3	2	3	2	2	1	1	3	1	1	2	1	2	1	2	2	2	2	2	2			1.4	30	2	1	7	4	0	99	0	0	0	2	1	2	25	0	0	99
SS274	2	2	2	1	1	2	2	1	2	2	3	3	2	3	2	1	2	2	2	2	2	2	2	2			0.8		2	0	3	2	0	99	0	0	0	3	1	99	0	0	0	99
SS280	1	1	2	2	3	1	2	1	1	1	1	3	1	1	3	1	2	1	2	2	2	2	2	2			5.9	52	2	1	3	4	0	99	0	0	0	2	1	2	1	0	0	99
SS290	2	2	2	2	3	1	2	1	1	2	2	3	2	1	3	1	2	2	2	2	2	2	2	2			16.7	44	2	0	3	6	0	99	0	0	0	2	1	2	15	0	0	99
SS292	2	2	2	2	7	2	3	2	2	1	2	3	1	1	3	1	2	1	1	2	2	2	2	2			0.4	8	1	0	3	3	1	2	2	0	0	2	1	2	35	0	0	99
SS298	2	2	2	2	3	2	3	1	1	2	3	3	2	3	1	1	2	2	2	2	2	2	2	2			1.9	27	2	2	3	8	0	99	0	0	0	3	1	99	0	0	0	99
SS302	2	1	1	2	3	1	2	1	2	1	1	1	1	1	1	1	2	1	1	2	2	2	2	2			3.8	22	1	1	4	12	11	1	17	15	0	2	1	2	14	0	0	99
SS307	2	2	2	2	3	2	2	1	2	2	3	2	2	3	3	1	2	2	2	2	2	2	2	2			0.27	51	2	0	4	7	0	99	0	0	0	3	1	99	0	0	0	99
SS308	1	2	2	2	3	2	3	1	1	2	3	3	2	3	3	1	2	2	2	2	2	2	2	2			6.7	42	2	2	3	8	0	99	0	0	0	3	1	99	0	0	0	99
SS312	2	2	2	2	3	2	2	1	1	2	3	3	2	3	3	1	2	2	2	2	2	2	2	2			0.5	21	2	2	3	4	0	99	0	0	0	3	1	99	0	0	0	99
SS314	2	2	2	2	3	2	2	2	1	1	2	3	1	1	3	1	2	1	2	2	2	2	2	2			1.6	34	2	0	4	8	0	99	0	0	0	2	1	2	6	0	0	99
SS320	2	2	2	2	3	2	2	2	2	1	2	3	2	1	3	1	2	2	2	2	2	2	2	2			2.7		2	1	3	4	0	99	0	0	0	2	1	1	2	7	0	99
SS321	2	2	2	2	3	2	2	1	1	2	3	3	2	1	3	1	2	2	2	2	2	2	2	2			3.8	24	2	2	3	6	0	99	0	0	0	2	1	2	7	0	0	99
SS323	1	2	2	2	3	1	2	1	2	1	1	1	1	1	2	1	2	1	2	1	2	1	2	2			12.0	84	2	1	4	5	1	2	19	0	0	3	1	2	19	0	0	99
SS324	2	2	2	2	3	2	2	2	1	1	1	3	1	1	3	1	2	1	2	2	2	2	2	2			6.6	43	2	1	4	2	1	2	2	0	0	2	1	2	26	0	0	99
SS326	2	2	2	2	3	2	99	1	1	2	3	3	2	3	3	1	2	2	2	2	2	2	2	2			7.1	23	2	2	3	4	0	99	0	0	0	3	1	99	0	0	0	99
SS336	2	2	2	2	3	2	2	1	1	2	3	3	2	1	3	1	2	2	2	2	2	2	2	2			1.1	12	2	2	3	10	0	99	0	0	0	2	1	2	2	0	0	99
SS337	2	2	2	2	3	2	2	2	2	2	3	3	2	3	3	1	2	2	2	2	2	2	2	2			0.7		2	2	3	4	0	99	0	0	0	3	1	99	0	0	0	99
SS346	1	1	2	2	3	2	99	2	1	1	1	3	1	1	3	1	2	1	2	2	2	2	2	2					2	1	3	8	0	99	0	0	0	2	1	2	13	0	0	99
SS351	2	2	2	2	1	2	2	2	2	1	2	2	1	1	1	1	2	1	1	2	2	2	2	2			4.3	45	2	2	8	3	0	99	0	0	0	2	1	2	7	0	0	99
SS353	2	2	2	2	3	2	2	1	1	1	1	3	1	1	3	1	1	1	2	2	2	2	1	2			4.8	36	2	1	3	3	0	99	0	0	0	2	1	1	2	6	0	99
SS357	1	2	2	2	1	1	99	1	1	1	1	3	1	1	2	1	2	1	2	2	2	2	2	2			0.4	12	1	1	4	4	0	99	0	0	0	2	1	2	31	0	0	99
SS361	2	2	2	2	1	2	1	1	2	1	1	1	1	1	3	1	2	1	1	2	2	2	2	2			2.4	100	2	1	3	8	6	2	2	0	0	3	1	2	2	0	0	99
SS366	1	1	1	2	3	1	1	2	1	1	1	1	1	1	2	1	1	1	1	1	2	1	2	2			7.9	55	1	1	4	99	0	99	0	0	0	2	1	2	2	0	0	99
SS375	2	2	2	2	3	2	99	1	2	2	3	3	2	3	3	1	2	2	2	2	2	2	2	2			0.4	22	2	2	3	8	0	99	0	0	0	3	1	99	0	0	0	99
SS378	2	2	2	2	3	1	99	1	2	1	1	1	1	1	2	1	2	1	2	2	2	2	2	2			2.1	20	2	1	3	5	2	2	2	0	0	2	1	99	0	0	0	99
SS379	2	2	2	2	1	1	99	1	2	1	1	1	1	1	2	1	2	1	2	2	2	1	2	2			6.7	31	2	1	3	4	0	99	0	0	0	2	1	2	25	0	0	99
SS396	2	1	2	2	3	2	1	1	2	2	3	3	2	3	3	1	2	2	2	2	2	2	2	2			1.9	16	2	2	3	9	0	99	0	0	0	3	1	99	0	0	0	99
SS398	2	2	2	2	1	2	99	1	1	2	3	3	2	1	3	1	2	2	2	2	2	2	2	2			3.9	32	2	2	3	9	0	99	0	0	0	2	1	2	2	0	0	99
SS403	1	2	2	2	3	2	1	1	2	1	1	2	1	1	3	1	2	1	2	2	2	2	2	2	1000	40	0.8	12	2	1	3	5	0	99	0	0	0	2	1	2	2	0	0	99
SS405	2	1	2	2	1	2	1	1	2	2	3	2	2	1	3	1	2	2	2	2	2	2	2	2	7.2	59.2	1.4	29	2	0	3	5	0	99	0	0	0	2	1	2	2	0	0	99
SS406	2	2	2	2	3	2	3	2	2	1	1	1	1	1	3	1	2	1	1	2	2	2	2	2			0.4	13	2	0	3	6	2	2	2	0	0	2	1	99	0	0	0	99
SS409	2	2	2	2	3	2	99	1	2	2	3	3	2	3	3	1	2	2	2	2	2	2	2	2			1.8	23	2	2	3	5	0	99	0	0	0	3	1	99	0	0	0	99
SS410-A	2	2	2	2	3	2	1	1	1	2	3	2	2	1	3	1	2	2	2	2	2	2	2				0.4	19	2	2	3	6	0	99	0	0	0	2	1	2	26	0	0	99
SS424	2	1	2	2	1	2	99	2	1	2	3	3	2	3	3	1	2	2	2	2	2	2	2	2			1.1	22	2	2	3	6	0	99	0	0	0	3	1	99	0	0	0	99
SS428	2	2	2	2	1	2	1	1	1	2	3	2	2	3	2	1	1	2	2	2	2	2	2	2	5.9	61.3	0.7	19	2	0	99	4	0	99	0	0	0	3	1	99	0	0	0	99
SS431	2	2	2	2	3	2	3	2	1	1	1	1	1	1	2	1	2	1	1	2	2	2	2	2	98	8	0.4	35	2	0	4	12	2	2	1	0	0	2	1	2	25	0	0	99
SS437	2	2	2	2	3	1	3	1	1	1	1	1	1	1	2	1	2	1	1	2	2	2	2	2			1.4	24	2	0	3	5	2	2	1	0	0	3	1	2	1	0	0	99
SS438	2	2	2	2	3	1	1	2	2	1	1	1	1	1	2	1	2	1	1	1	2	1	2	2			4.5	38	1	0	4	10	1	2	2	0	0	3	1	2	2	0	0	99
SS454	2	2	2	2	7	1	1	2	2	1	1	1	1	1	1	1	2	1	1	1	2	2	2	2	8600	97	4.8	90	1	1	4	6	1	1	1	31	0	1	1	2	1	0	0	99
SS455	2	1	2	2	3	1	1	1	1	1	1	1	1	1	2	1	2	1	1	2	2	1	2	2			5.3	89	2	1	4	2	0	99	0	0	0	2	1	2	1	0	0	99
SS456	2	2	2	2	3	2	99	2	2	2	3	3	2	3	1	1	2	2	2	2	2	2	2	2			0.9	42	2	2	3	6	0	99	0	0	0	3	1	99	0	0	0	99
SS461	2	2	2	1	1	2	1	1	2	1	1	1	1	1	3	1	2	2	2	1	2	1	2	2			4.8	120	1	0	4	13	2	1	14	25	2	1	1	2	25	0	0	99
SS463	2	2	2	2	3	2	99	1	2	1	1	3	1	1	2	1	2	1	2	2	2	2	2	2			0.9	14	2	1	3	10	1	1	2	2 (STAPHYLOCOCCUS HOMINIS)	0	2	1	2	11	0	0	99
SS464	2	1	2	2	3	2	99	1	2	2	3	3	2	3	3	1	2	2	2	2	2	2	2	2			3.1	25	2	2	3	8	0	99	0	0	0	3	1	99	0	0	0	99
SS465	2	2	2	2	2	2	99	1	2	2	3	2	2	3	3	1	2	2	2	2	2	2	2	2			0.1	19		0	99	99	0	99	0	0	0	3	1	99	0	0	0	99
SS467	2	2	2	2	1	2	99	1	1	2	3	3	2	3	3	1	2	2	2	2	2	2	2	2			0.6	15	2	2	3	5	0	99	0	0	0	3	1	99	0	0	0	99
SS470	2	2	2	1	1	1	99	1	2	1	1	1	1	1	3	1	2	1	2	2	2	2	2	2			2.6	23	2	1	3	6	2	1	2 (STAPHYLOCOCCUS WARNERI)	25	7	2	1	1	6	26	0	99
SS473	2	1	2	2	1	1	3	1	2	2	3	2	2	1	2	1	1	99	99	99	99	99	99	99	2.7	34.3	0.5	24		0	99	5	0	99	0	0	0	2	1	2	25 (stutzeri)	0	0	99
SS474	1	2	2	2	3	2	99	1	2	1	1	3	1	1	1	1	1	1	1	2	2	2	2	2			9.3	51	2	1	3	4	0	99	0	0	0	2	1	2	31	0	0	99
SS476	1	2	2	2	3	1	1	2	1	1	1	3	1	1	3	1	2	1	2	2	2	2	2	2			9.7		2	1	3	2	0	99	0	0	0	2	1	2	1	0	0	99
SS477	2	1	2	2	3	2	99	1	1	1	1	1	1	1	2	1	2	1	2	2	2	1	2	2	6.6	52.7	0.53		2	1	3	9	1	2	17	0	0	2	1	2	6	0	0	99
SS493	1	2	2	2	3	1	99	1	1	1	1	1	1	1	1	1	2	1	1	1	2	2	2	2	8.4	62.8	7.38	49	2	1	3	12	10	2	1	0	0	3	1	2	1	0	0	99
SS497	2	1	2	1	3	2	99	2	1	1	1	1	1	1	3	1	2	1	1	2	2	1	2	2			5.5	57	2	1	4	4	0	99	0	0	0	2	1	1	2	6	0	99
SS498	1	2	2	2	1	1	1	1	1	1	1	3	1	1	1	1	1	1	1	2	2	2	2	2			6.7	80	1	1	3	6	0	99	0	0	0	2	1	2	21	0	0	99
SS499	2	2	2	2	3	1	99	1	2	1	1	1	1	1	2	1	1	1	1	1	1	1	2	2			18.6	78	2	1	4	5	1	1	2 (STAPHYLOCOCCUS COHNII)	13	0	2	1	99	0	0	0	99
SS507	2	1	2	2	4	2	1	1	2	2	2	2	2	1	3	1	1	2	2	2	2	2	2	2			1.9	52	2	2	7	4	0	99	0	0	0	2	1	2	26	0	0	99
SS508	1	2	2	2	1	2	1	1	1	2	3	3	2	3	3	1	2	2	2	2	2	2	2	2			0.2	21	2	2	3	6	0	99	0	0	0	3	1	99	0	0	0	99
SS515	1	2	2	2	1	1	99	1	1	1	1	1	1	1	3	1	2	1	1	1	2	1	2	2			9.5	104	2	1	3	17	3	2	11	0	0	1	1	1	1	11	0	99
SS516	2	1	1	2	3	2	99	1	1	1	2	3	2	1	3	1	2	2	2	2	2	2	2	2			3.2	80	2	1	3	6	0	99	0	0	0	2	1	2	6	0	0	99
DOT1	1	2	2	2	3	2	99	1	1	2	1	1	1	1	3	1	2	2	2	2	2	2	2	2	8.6	4.6	0.8	41		2	1	4	3	1	2	17	0	3	1	1	1	17	1	99
SS402	1	2	2	2	3	1	1	2	1	1	1	1	1	1	1	1	2	1	1	1	2	2	2	2	10.2		0.4	38	2	1	1	8	8	2	25	0	0	3	1	2	25	0	0	99
10 BRICS	2	1	2	2	4	2	1	2	1	1	1	1	1	1	2	1	2	2	1	2	2	1	2	2	9.1		3.5	120	1	0	4	8	2	2	25	0	0	1	1	1	25	5	0	1
13 BRICS	2	2	2	2	3	2	1	1	1	1	1	1	1	1	3	1	2	1	1	2	2	1	2	2	8.8		1	28	1	0	4	5	0	99	0	0	0	3	1	99	0	0	0	1
24 BRICS	2	2	2	1	3	2	1	2	1	2	3	3	2	3	3	1	2	2	2	2	2	2	2	2					2	0	3	6	0	99	0	0	0	3	1	99	0	0	0	2
40 BRICS	2	2	2	2	3	2	1	2	2	1	1	1	1	1	3	1	2	1	1	2	2	2	2	2			1.4	30	1	0	4	8	2	2	14	0	0	1	1	1	14	24	0	1
47 BRICS	2	2	2	2	1	2	1	1	2	2	3	2	2	1	3	1	2	2	2	2	2	2	2	2			0.4	21	2	2	3	1	1	2	Pseudomonas stutzeri	0	0	2	1	2	5	0	0	2
48 BRICS	2	1	1	2	1	2	1	1	1	2	3	2	2	1	2	1	2	2	2	2	2	2	2	2			0.3	26	2	0	3	3	0	99	0	0	0	2	1	2	5	0	0	2
DOT2	2	2	2	2	3	1	99	2	2	1	1	1	1	1	3	1	2	1	1	2	2	2	1	2			4.5	42	1	1	5	3	0	99	0	0	0	2	1	2	9	0	0	1
45 BRICS	2	2	2	2	3	2	1	2	2	2	1	1	1	1	3	1	2	2	1	2	2	2	2	2			3.2	37	2	0	4	4	2	1	1	2	0	2	1	2	26	0	0	2
DOT3	2	1	2	2	3	2	99	1	2	2	3	3	2	1	3	1	2	2	2	2	2	2	2	2						0	3	99	0	99	0	0	0	2	1	2	5	0	0	99
DOT4	1	2	2	2	8	2		1	2	1	1	1	1	1	3	1	1	2	2	2	2	1	2	2			4.3	80	2	2	4	5	5	2	17	0	0	3	1	2	17	0	0	99
DOT5	2	2	2	2	3	1		1	2	2	1	2	1	1	3	1	1	2	2	2	2	2	2	2	9100	5642	0.7	38	2	2	3	7	1	2	5	0	0	1	1	1	5	32	0	2
DOT6	2	2	2	1	3	2		1	2	1	1	1	1	1	3	1	2	1	1	2	2	2	2	2	9200	5880	2.6	120	2	2	4	7	1	2	8	0	0	3	1	2	8	0	0	2
DOT7	1	2	2	2	3	2	1	2	2	2	1	1	1	1	3	1	2	2	1	2	2	2	2	2	6.3	3591	16.6	120	1	0	4	7	7	1	5	11	0	3	1	1	5	11	15	1
DOT8	2	2	2	2	1	2		1	1	1	1	1	1	1	2	1	2	2	1	2	2	1	2	2	12800	9000	13.2		2	1	4	12	0	99	0	0	0	2	1	2	21	0	0	2
DOT9	1	2	2	2	3	2		1	1	2	1	1	1	1	3	1	2	2	2	2	2	2	2	2	7200		1.0	21	2	2	3	13	3	1	1	21	0	1	1	2	21	0	0	2
DOT10	1	2	2	2	3	2		1	2	2	3	2	2	1	3	1	2	2	2	2	2	2	2	2			0.7	49	2	0	3	4	0	99	0	0	0	2	1	2	12	0	0	2
DOT11	1	2	2	2	3	1		1	1	2	3	2	1	1	3	1	2	2	2	2	2	2	2	2	7200	3168	0.4	16	2	2	3	3	0	99	0	0	0	2	1	1	1	25	0	2
DOT12	1	1	2	2	3	2		2	2	1	1	1	1	1	2	1	2	2	2	2	2	1	2	2	16300	10920	11.9	120	1	0	4	7	6	2	1	0	0	3	1	2	1	0	0	1
DOT13	2	2	2	2	1	2		1	2	1	1	1	1	1	1	2	2	1	2	1	2	2	2	2	5100		3.4	78	2	1	4	5	1	2	5	0	0	3	1	2	5	0	0	2
DOT14	2	1	1	2	3	1		1	1	1	1	1	1	1	3	1	2	2	2	1	2	2	2	2	6600	4620	1.4	65	2	2	3	16	16	2	25	0	0	3	1	2	25	0	0	2
DOT15	1	2	2	2	3	2		1	1	1	1	1	1	1	1	1	2	1	1	1	2	2	2	2	7100		4.7	53	2	0	1	8	8	2	1	0	0	3	1	2	1	0	0	1
DOT16	2	2	2	2	1	2		1	1	1	1	1	1	1	1	1	2	1	1	1	2	2	2	2	7300		29.0	76	2	0	3	5	5	2	15	0	0	1	1	1	15	1	0	1
DOT17	2	2	2	2	1	2		1	2	2	1	1	1	1	1	1	1	2	2	2	2	2	2	2	6300		7.6	55	2	0	3	2	2	2	5	0	0	1	1	1	5	35	0	1
