# Supplementary material for: The impact of sonication cultures when the diagnosis of prosthetic joint infection is inconclusive
Source: PLoS One. 2021 Jul 13;16(7):e0252322. doi: 10.1371/journal.pone.0252322 (PMC8277053; doi:10.1371/journal.pone.0252322)
Supplement: S1 Data — (XLSX) [file pone.0252322.s006.xlsx]

## Sheet: Time 
Assessment of sensitivity of tissue and sonication fluid cultures in patients clinically diagnosed with PJI.- Time since prosthetic implantation
	Tissue culture					Tissue culture					Tissue culture
	< 3 months	Clinical Criteria		Total		3- 24 months	Clinical Criteria		Total		> 24 months	Clinical Criteria		Total
		Positive	Negative				Positive	Negative				Positive	Negative
	Positive	9	2	11		Positive	18	0	18		Positive	20	8	28
	Negative	6	4	10		Negative	10	5	15		Negative	19	45	64
	Total	15	6	21		Total	28	5	33		Total	39	53	92
	Sensitivity	0.6				Sensitivity	0.642857				Sensitivity	0.512821
	Specificity	0.666667				Specificity	1				Specificity	0.849057
	positive predictive value	0.818182				PPV	1				PPV	0.714286
	negative predictive value	0.4				NPV	0.333333				NPV	0.703125
	accuracy	0.619048				accuracy	0.69697				accuracy	0.706522
	Sonication					Sonication					Sonication
	< 3 months	Clinical Criteria		Total		3- 24 months	Clinical Criteria		Total		> 24 months	Clinical Criteria		Total
		Positive	Negative				Positive	Negative				Positive	Negative
	Positive	14	1	15		Positive	25	2	27		Positive	37	19	56
	Negative	1	5	6		Negative	3	3	6		Negative	2	34	36
	Total	15	6	21		Total	28	5	33		Total	39	53	92
	Sensitivity	0.933333				Sensitivity	0.892857				Sensitivity	0.948718
	Specificity	0.833333				Specificity	0.6				Specificity	0.641509
	PPV	0.933333				PPV	0.925926				PPV	0.660714
	NPV	0.833333				NPV	0.5				NPV	0.944444
	accuracy	0.904762				accuracy	0.848485				accuracy	0.771739

## Sheet: Secretion
Assessment of sensitivity of tissue and sonication fluid cultures in patients clinically diagnosed with PJI.- presence of purulent secretion around the prosthesis
	Tissue culture					Tissue culture
	Yes	Clinical Criteria		Total		No	Clinical Criteria		Total
		Positive	Negative				Positive	Negative
	Positive	39	0	39		Positive	8	10	18
	Negative	27	0	27		Negative	8	54	62
	Total	66	0	66		Total	16	64	80
			LI	LS
	Sensitivity	0.590909				Sensitivity	0.5
	Specificity	#DIV/0!				Specificity	0.84375
	positive predictive value	1				positive predictive value	0.444444
	negative predictive value	0				negative predictive value	0.870968
	accuracy	0.590909				accuracy	0.775
	Sonication					Sonication
	Yes	Clinical Criteria		Total		No	Clinical Criteria		Total
		Positive	Negative				Positive	Negative
	Positive	61	0	61		Positive	15	22	37
	Negative	5	0	5		Negative	1	42	43
	Total	66	0	66		Total	16	64	80
			LI	LS
	Sensitivity	0.924242				Sensitivity	0.9375
	Specificity	#DIV/0!				Specificity	0.65625
	positive predictive value	1				positive predictive value	0.405405
	negative predictive value	0				negative predictive value	0.976744
	accuracy	0.924242				accuracy	0.7125

## Sheet: Sinus tract
Assessment of sensitivity of tissue and sonication fluid cultures in patients clinically diagnosed with PJI.- presence of sinus tract
	Tissue culture					Tissue culture
	Yes	Clinical criteria		Total		No	Clinical criteria		Total
		Positive	Negative				Positive	Negative
	Positive	14	0	14		Positive	33	10	43
	Negative	7	0	7		Negative	28	54	82
	Total	21	0	21		Total	61	64	125
			LI	LS
	Sensitivity	0.666667				Sensitivity	0.540984
	Specificity	#DIV/0!				Specificity	0.84375
	positive predictive value	1				positive predictive value	0.767442
	negative predictive value	0				negative predictive value	0.658537
	accuracy	0.666667				accuracy	0.696
	Sonication					Sonication
	Yes	Clinical criteria		Total		No	Clinical criteria		Total
		Positive	Negative				Positive	Negative
	Positive	19	0	19		Positive	57	22	79
	Negative	2	0	2		Negative	4	42	46
	Total	21	0	21		Total	61	64	125
			LI	LS
	Sensitivity	0.904762				Sensitivity	0.934426
	Specificity	#DIV/0!				Specificity	0.65625
	positive predictive value	1				positive predictive value	0.721519
	negative predictive value	0				negative predictive value	0.913043
	accuracy	0.904762				accuracy	0.792

## Sheet: absence_Secretion-sinus tract
Assessment of sensitivity of tissue and sonication fluid cultures in patients clinically diagnosed with PJI.- absence secretion and sinus tract
	Tissue culture					Tissue culture
	Presence secretion and sinus tract	Clinical Criteria		Total		Absence secretion and sinus tract	Clinical Criteria		Total
		Positive	Negative				Positive	Negative
	Positive	44	0	44		Positive	3	10	13
	Negative	28	0	28		Negative	7	54	61
	Total	72	0	72		Total	10	64	74
								LI	LS
	Sensitivity	0.611111				Sensitivity	0.3
	Specificity	#DIV/0!				Specificity	0.84375
	positive predictive value	1				positive predictive value	0.230769
	negative predictive value	0				negative predictive value	0.885246
	accuracy	0.611111				accuracy	0.77027
	Sonication					Sonication
	Presence secretion and sinus tract	Clinical Criteria		Total		Absence secretion and sinus tract	Clinical Criteria		Total
		Positive	Negative				Positive	Negative
	Positive	67	0	67		Positive	9	22	31
	Negative	5	0	5		Negative	1	42	43
	Total	72	0	72		Total	10	64	74
								LI	LS
	Sensitivity	0.930556				Sensitivity	0.9
	Specificity	#DIV/0!				Specificity	0.65625
	positive predictive value	1				positive predictive value	0.290323
	negative predictive value	0				negative predictive value	0.976744
	accuracy	0.930556				accuracy	0.689189

## Sheet: Histology
Assessment of sensitivity of tissue and sonication fluid cultures in patients clinically diagnosed with PJI.- positive Histology
	Tissue culture					Tissue culture
	Yes	Clinical criteria		Total		No	Clinical criteria		Total
		Positive	Negative				Positive	Negative
	Positive	30	0	30		Positive	17	10	27
	Negative	30	0	30		Negative	5	54	59
	Total	60	0	60		Total	22	64	86
			LI	LS
	Sensitivity	0.5				Sensitivity	0.772727
	Specificity	#DIV/0!				Specificity	0.84375
	positive predictive value	1				positive predictive value	0.62963
	negative predictive value	0				negative predictive value	0.915254
	accuracy	0.5				accuracy	0.825581
	Sonication					Sonication
	Yes	Clinical criteria		Total		No	Clinical criteria		Total
		Positive	Negative				Positive	Negative
	Positive	57	0	57		Positive	19	22	41
	Negative	3	0	3		Negative	3	42	45
	Total	60	0	60		Total	22	64	86
			LI	LS
	Sensitivity	0.95				Sensitivity	0.863636
	Specificity	#DIV/0!				Specificity	0.65625
	positive predictive value	1				positive predictive value	0.463415
	negative predictive value	0				negative predictive value	0.933333
	accuracy	0.95				accuracy	0.709302

## Sheet: antimicrobial use
Assessment of sensitivity of tissue and sonication fluid cultures in patients clinically diagnosed with PJI.- Previous antimicrobial use
	Tissue culture					Tissue culture
	Yes	Clinical criteria		Total		No	Clinical criteria		Total
		Positive	Negative				Positive	Negative
	Positive	8	1	9		Positive	38	8	46
	Negative	11	0	11		Negative	24	50	74
	Total	19	1	20		Total	62	58	120
			LI	LS				LI	LS
	Sensitivity	0.421053				Sensitivity	0.612903
	Specificity	0				Specificity	0.862069
	positive predictive value	0.888889				positive predictive value	0.826087
	negative predictive value	0				negative predictive value	0.675676
	accuracy	0.4				accuracy	0.733333
	Sonication					Sonication
	Yes	Clinical criteria		Total		No	Clinical criteria		Total
		Positive	Negative				Positive	Negative
	Positive	16	1	17		Positive	59	18	77
	Negative	3	0	3		Negative	3	40	43
	Total	19	1	20		Total	62	58	120
			LI	LS				LI	LS
	Sensitivity	0.842105				Sensitivity	0.951613
	Specificity	0				Specificity	0.689655
	positive predictive value	0.941176				positive predictive value	0.766234
	negative predictive value	0				negative predictive value	0.930233
	accuracy	0.8				accuracy	0.825

## Sheet: Virulence
Assessment of sensitivity of tissue and sonication fluid cultures in patients clinically diagnosed with PJI.- Virulence of microorganism identified
	Tissue culture					Tissue culture
	Yes	Clinical criteria		Total		No	Clinical criteria		Total
		Positive	Negative				Positive	Negative
	Positive	34	6	40		Positive	13	4	17
	Negative	19	5	24		Negative	13	9	22
	Total	53	11	64		Total	26	13	39
	Sensitivity	0.641509				Sensitivity	0.5
	Specificity	0.454545				Specificity	0.692308
	positive predictive value	0.85				positive predictive value	0.764706
	negative predictive value	0.208333				negative predictive value	0.409091
	accuracy	0.609375				accuracy	0.564103
	Sonication					Sonication
	Yes	Clinical criteria		Total		No	Clinical criteria		Total
		Positive	Negative				Positive	Negative
	Positive	53	11	64		Positive	23	11	34
	Negative	0	0	0		Negative	3	2	5
	Total	53	11	64		Total	26	13	39
	Sensitivity	1				Sensitivity	0.884615
	Specificity	0				Specificity	0.153846
	positive predictive value	0.828125				positive predictive value	0.676471
	negative predictive value	#DIV/0!				negative predictive value	0.4
	accuracy	0.828125				accuracy	0.641026

## Sheet: comparation_sensibility
			Sensitivity		N	p Value	Tissue		Sonication
			Tissue	Sonication			inferior limit	superior limit	inferior limit	superior limit
	Time	< 3 months	60	93.3	15	0.085	0.352082	0.847918	0.770994	1.09501
		3- 24 months	64.3	89.3	28	0.058	0.465537	0.820463	0.754352	1.03165
		> 24months	51.3	94.9	39	< 0,001	0.35613	0.66987	0.866788	1.03121
	Secretion	yes	59.1	92.4	66	< 0,001	0.472387	0.709613	0.860068	0.987932
	Sinus tract	yes	66.7	90.5	21	0.133	0.465431	0.868569	0.749958	1.06004
	absence secretion/sinus tract	yes	30	90	10	0.022	-0.089095	0.689095	0.645278	1.15472
	Histology	yes	50	95	60	< 0,001	0.373485	0.626515	0.885285	1.01472
	antimicrobial use	yes	42.1	84.2	19	0.019	0.199001	0.642999	0.637408	1.04659
		no	61.3	95.2	62	< 0,001	0.491762	0.734238	0.889611	1.01439
	virulence of microorganism	yes	64.2	100	53	< 0,001	0.512932	0.771068	0.971	1
		no	50	88.5	26	0.007	0.30781	0.69219	0.735806	1.03419

## Sheet: Crosstabulation
	tissue culture * clinical criteria * virulence Crosstabulation							tissue culture * clinical criteria * antibiotic prior surgery Crosstabulation							tissue culture * clinical criteria * histology Crosstabulation							tissue culture * clinical criteria * secretion + sinus tract Crosstabulation							tissue culture * clinical criteria * sinus tract Crosstabulation							tissue culture * clinical criteria * Time Crosstabulation							tissue culture * clinical criteria * purulent secretion Crosstabulation
	Count							Count							Count							Count							Count							Count							Count
	virulence			Clinical criteria		Total		antibiotic prior surgery			Clinical criteria		Total		histology			Clinical criteria		Total		secretion + sinus tract			Clinical criteria		Total		sinus tract			Clinical criteria		Total		Time since prosthetic placement			Clinical criteria		Total		purulent secretion			Clinical criteria		Total
				PJI	No PJI						PJI	No PJI						PJI	No PJI						PJI	No PJI						PJI	No PJI						PJI	No PJI						PJI	No PJI
	Yes	tissue	Positive	34	6	40		Yes	tissue	Positive	8	1	9		Yes	tissue	Positive	30	0	30		with secretion and fistula	tissue	Positive	44		44		Yes	tissue	Positive	14	0	14		< 3 months	tissue	Positive	9	2	11		Yes	tissue	Positive	39		39
			Negative	19	5	24				Negative	11	0	11				Negative	30	0	30				Negative	28		28				Negative	7	0	7				Negative	6	4	10				Negative	27		27
		Total		53	11	64			Total		19	1	20			Total		60		60			Total		72		72			Total		21		21			Total		15	6	21			Total		66		66
	No	tissue	Positive	13	4	17		No	tissue	Positive	38	8	46		No	tissue	Positive	17	10	27		without secretion and fistula	tissue	Positive	3	10	13		No	tissue	Positive	33	10	43		3- 24 months	tissue	Positive	18	0	18		No	tissue	Positive	8	10	18
			Negative	13	9	22				Negative	24	50	74				Negative	5	54	59				Negative	7	54	61				Negative	28	54	82				Negative	10	5	15				Negative	8	54	62
		Total		26	13	39			Total		62	58	120			Total		22	64	86			Total		10	64	74			Total		61	64	125			Total		28	5	33			Total		16	64	80
																																				> 24 months	tissue	Positive	20	8	28
	sonication * clinical criteria * virulence Crosstabulation							sonication * clinical criteria * antibiotic prior surgery Crosstabulation							sonication * clinical criteria * histology Crosstabulation							sonication * Clinical criteria * secretion + sinus tract Crosstabulation							sonication * clinical criteria * sinus tract Crosstabulation									Negative	19	45	64
	Count							Count							Count							Count							Count								Total		39	53	92
	virulence			Clinical criteria		Total		antibiotic prior surgery			Clinical criteria		Total		histology			Clinical criteria		Total		secretion + sinus tract			Clinical criteria		Total		sinus tract			Clinical criteria		Total
				PJI	No PJI						PJI	No PJI						PJI	No PJI						PJI	No PJI						PJI	No PJI			sonication * clinical criteria * Time Crosstabulation							sonication * clinical criteria * purulent secretion Crosstabulation
	Yes	sonication	Positive	53	11	64		Yes	sonication	Positive	16	1	17		Yes	sonication	Positive	57	0	57		with secretion and fistula	sonication	Positive	67		67		Yes	sonication	Positive	19		19		Count							Count
			Negative	0	0	0				Negative	3	0	3				Negative	3	0	3				Negative	5		5				Negative	2		2		Time since prosthetic placement			Clinical criteria		Total		purulent secretion			Clinical criteria		Total
		Total		53	11	64			Total		19	1	20			Total		60		60			Total		72		72			Total		21		21					PJI	No PJI						PJI	No PJI
	No	sonication	Positive	23	11	34		No	sonication	Positive	59	18	77		No	sonication	Positive	19	22	41		without secretion and fistula	sonication	Positive	9	22	31		No	sonication	Positive	57	22	79		< 3 months	sonication	Positive	14	1	15		Yes	sonication	Positive	61		61
			Negative	3	2	5				Negative	3	40	43				Negative	3	42	45				Negative	1	42	43				Negative	4	42	46				Negative	1	5	6				Negative	5		5
		Total		26	13	39			Total		62	58	120			Total		22	64	86			Total		10	64	74			Total		61	64	125			Total		15	6	21			Total		66		66
																																				3- 24 months	sonication	Positive	25	2	27		No	sonication	Positive	15	22	37
																																						Negative	3	3	6				Negative	1	42	43
																																					Total		28	5	33			Total		16	64	80
																																				> 24 months	sonication	Positive	37	19	56
																																						Negative	2	34	36
																																					Total		39	53	92
