# Supplementary material for: The impact of sonication cultures when the diagnosis of prosthetic joint infection is inconclusive
Source: PLoS One. 2021 Jul 13;16(7):e0252322. doi: 10.1371/journal.pone.0252322 (PMC8277053; doi:10.1371/journal.pone.0252322)
Supplement: S2 Data — (XLSX) [file pone.0252322.s007.xlsx]

## Sheet: Tissue
	Criterion	gold standard		Total		Tissue * EBJIS criterion* Number of tissue samples collected Crosstabulation
		Positive	Negative			Count
	Positive	24	2	26		N tissue samples			EBJIS criterion		Total
	Negative	9	25	34					PJI	No PJI
	Total	33	27	60		2- 4 tissue samples	Tissue	negative	21	8	29
								positive	6	0	6
	Sensitivity	0.727273					Total		27	8	35
	Specificity	0.925926				5- 7 tissue samples	Tissue	negative	13	13	26
	positive predictive value	0.923077						positive	22	2	24
	negative predictive value	0.735294					Total		35	15	50
	accuracy	0.816667				> 8 tissue samples	Tissue	negative	14	20	34
								positive	26	0	26
							Total		40	20	60
						Tissue * Clinical criterion* Number of tissue samples collected Crosstabulation
						Count
						N tissue samples			Clinical criterion		Total
									PJI	No PJI
						2- 4 tissue samples	Tissue	negative	17	12	29
								positive	3	3	6
							Total		20	15	35
						5- 7 tissue samples	Tissue	negative	9	17	26
								positive	20	4	24
							Total		29	21	50
						> 8 tissue samples	Tissue	negative	9	25	34
								positive	24	2	26
							Total		33	27	60

## Sheet: sensitivity_Tissue
	Tissue 2-4 samples	EBJIS		Total		Tissue 5- 7 samples	EBJIS		Total		Tissue >8 samples	EBJIS		Total
		positive	negative				positive	negative				positive	negative
	positive	6	0	6		positive	22	2	24		positive	26	0	26
	negative	21	8	29		negative	13	13	26		negative	14	20	34
	Total	27	8	35		Total	35	15	50		Total	40	20	60
			IL	SL				IL	SL				IL	SL
	Sensitivity	0.222222	0.065241	0.378759		Sensitivity	0.628571	0.468961	0.789039		Sensitivity	0.65	0.502188	0.797812
	Specificity	1				Specificity	0.866667				Specificity	1
	PPV	1				PPV	0.916667				PPV	1
	NPV	0.275862				NPV	0.5				NPV	0.588235
	accuracy	0.4				accuracy	0.7				accuracy	0.766667
	Tissue 2 a 4 samples	Clinical		Total		Tissue 5 a 7 samples	Clinical		Total		Tissue 8 ou mais samples	Clinical		Total
		positive	negative				positive	negative				positive	negative
	positive	3	3	6		positive	20	4	24		positive	24	2	26
	negative	17	12	29		negative	9	17	26		negative	9	25	34
	Total	20	15	35		Total	29	21	50		Total	33	27	60
			IL	SL				IL	SL				IL	SL
	Sensitivity	0.15	-0.0442946	0.344295		Sensitivity	0.689655	0.521673	0.858327		Sensitivity	0.727273	0.575001	0.878999
	Specificity	0.8				Specificity	0.809524				Specificity	0.925926
	PPV	0.5				PPV	0.833333				PPV	0.923077
	NPV	0.413793				NPV	0.653846				NPV	0.735294
	accuracy	0.428571				accuracy	0.74				accuracy	0.816667

## Sheet: Tissue_sonication
	Criterion	gold standard		Total			Tissue and sonication * Clinical criterion* Number of tissue samples collected Crosstabulation
		Positive	Negative				Count
	Positive	39	0	39			N tissue samples			Clinical criterion		Total
	Negative	1	20	21						PJI	No PJI
	Total	40	20	60			2- 4 tissue samples	Tissue and sonication	negative	0	8	8
									positive	20	7	27
	Sensitivity	0.975						Total		20	15	35
	Specificity	1					5- 7 tissue samples	Tissue and sonication	negative	2	12	14
	PPV	1							positive	27	9	36
	NPV	0.952381						Total		29	21	50
	accuracy	0.983333					> 8 tissue samples	Tissue and sonication	negative	1	20	21
									positive	32	7	39
								Total		33	27	60
							Tissue and sonication * EBJIS criterion* Number of tissue samples collected Crosstabulation
							Count
							N tissue samples			EBJIS criterion		Total
										PJI	No PJI
							2- 4 tissue samples	Tissue and sonication	negative	0	8	8
									positive	27	0	27
								Total		27	8	35
							5- 7 tissue samples	Tissue and sonication	negative	1	13	14
									positive	34	2	36
								Total		35	15	50
							> 8 tissue samples	Tissue and sonication	negative	1	20	21
									positive	39	0	39
								Total		40	20	60

## Sheet: Sensitivity_Tissue and Sonicati
	Tissue_Sonication 2-4 samples	Clinical		Total		Tissue_Sonication 5- 7 samples	Clinical		Total		Tissue_Sonication >8 samples	Clinical		Total
		positive	negative				positive	negative				positive	negative
	positive	20	7	27		positive	27	9	36		positive	32	7	39
	negative	0	8	8		negative	2	12	14		negative	1	20	21
	Total	20	15	35		Total	29	21	50		Total	33	27	60
			IL	SL				IL	SL				IL	SL
	Sensitivity	1	92.7	100		Sensitivity	0.931034	0.819528	1.04247		Sensitivity	0.969697	0.900161	1.03984
	Specificity	0.533333				Specificity	0.571429				Specificity	0.740741
	PPV	0.740741				PPV	0.75				PPV	0.820513
	NPV	1				NPV	0.857143				NPV	0.952381
	accuracy	0.8				accuracy	0.78				accuracy	0.866667
	Tissue_Sonication 2-4 samples	EBJIS		Total		Tissue_Sonication 5- 7 samples	EBJIS		Total		Tissue_Sonication >8 samples	EBJIS		Total
		positive	negative				positive	negative				positive	negative
	positive	27	0	27		positive	34	2	36		positive	39	0	39
	negative	0	8	8		negative	1	13	14		negative	1	20	21
	Total	27	8	35		Total	35	15	50		Total	40	20	60
			IL	SL				IL	SL				IL	SL
	Sensitivity	1	94.5	100		Sensitivity	0.971429	0.904484	1.03752		Sensitivity	0.975	0.917452	1.03255
	Specificity	1				Specificity	0.866667				Specificity	1
	PPV	1				PPV	0.944444				PPV	1
	NPV	1				NPV	0.928571				NPV	0.952381
	accuracy	1				accuracy	0.94				accuracy	0.983333

## Sheet: Graphic Clinical
	Clinical Criterion
		Sonication	T - 1	T - 2	T - 3	TS-1	TS-2	TS-3
	Inferior Limit	87.1	0	52.2	57.5	92.7	82	90
	Superior Limit	98.3	34.4	85.8	87.9	100	100	100
	Sensitivity	92.7	15	69	72.7	100	93.1	97
				1: 2- 4 tissue samples
				2: 5- 7 tissue samples
				3: > 8 tissue samples

## Sheet: Graphic IDSA
	IDSA Criterion
		Sonication	T - 1	T - 2	T - 3	TS-1	TS-2	TS-3
	Inferior Limit	88	9.3	63.6	70	93	77.2	95
	Superior Limit	99	47.9	100	96.6	100	100	100
	Sensitivity	93.5	28.6	82.6	83.3	100	91.3	100
	T: Tissue			1: 2- 4 tissue samples
	TS: Tissue and sonication			2: 5- 7 tissue samples
				3: > 8 tissue samples

## Sheet: Graphic ICM
	ICM Criterion
		Sonication	T - 1	T - 2	T - 3	TS-1	TS-2	TS-3
	Inferior Limit	88.8	1.6	71.3	72	92.3	86	95
	Superior Limit	100	51	100	100	100	100	100
	Sensitivity	94.7	26.3	87.5	86.7	100	95.8	100
	T: Tissue			1: 2- 4 tissue samples
	TS: Tissue and sonication			2: 5- 7 tissue samples
				3: > 8 tissue samples

## Sheet: Graphic EBJIS
	EBJIS Criterion
		Sonication	T - 1	T - 2	T - 3	TS-1	TS-2	TS-3
	Inferior Limit	90.9	6.5	46.9	50.2	94.5	90.4	91.7
	Superior Limit	99.3	37.9	78.9	79.8	100	100	100
	Sensitivity	95.1	22.2	62.9	65	100	97.1	97.5
	T: Tissue			1: 2- 4 tissue samples
	TS: Tissue and sonication			2: 5- 7 tissue samples
				3: > 8 tissue samples
